# Supplementary material for: Single‐Cell Genetic Mapping of Gasdermin Expression Across Immune‐Mediated Inflammatory Diseases
Source: FASEB J. 2025 Dec 24;40(1):e71328. doi: 10.1096/fj.202503059RR (PMC12733618; doi:10.1096/fj.202503059RR)
Supplement: Supplementary file 1 — Table S1: Functional roles of the gasdermin family in immune cells. [file FSB2-40-e71328-s001.xlsx]

## Sheet: GSDMA
Gene	CellType	nsnp	method	b	se	Disease	CellType	or	or_lci95	or_uci95	pvalue	Disease
GSDMA	nk	6	Inverse variance weighted	0.180889	0.126233	UC	nk	1.19828	0.935637	1.53466	0.151864	UC
GSDMA	cd8et	7	Inverse variance weighted	-0.0592348	0.0604739	UC	cd8et	0.942485	0.83714	1.06109	0.327328	UC
GSDMA	cd8nc	6	Inverse variance weighted	-0.645343	0.134489	UC	cd8nc	0.524483	0.402951	0.682669	1.59868e-06	UC
GSDMA	cd4nc	13	Inverse variance weighted	-0.382845	0.0615795	UC	cd4nc	0.681918	0.604387	0.769396	5.06466e-10	UC
GSDMA	cd4nc	13	Inverse variance weighted	0.186742	0.0647446	PSC	cd4nc	1.20532	1.06167	1.3684	0.0039229	PSC
GSDMA	cd8et	7	Inverse variance weighted	0.0572994	0.0571378	PSC	cd8et	1.05897	0.946778	1.18446	0.315943	PSC
GSDMA	cd8nc	6	Inverse variance weighted	0.169728	0.112887	PSC	cd8nc	1.18498	0.949775	1.47844	0.132705	PSC
GSDMA	nk	6	Inverse variance weighted	-0.091	0.102494	PSC	nk	0.913018	0.746852	1.11615	0.374617	PSC
GSDMA	cd4nc	13	Inverse variance weighted	-0.199477	0.0624418	CD	cd4nc	0.819159	0.724797	0.925805	0.00140019	CD
GSDMA	cd8et	7	Inverse variance weighted	0.124822	0.0700985	CD	cd8et	1.13295	0.987507	1.29981	0.0749677	CD
GSDMA	cd8nc	6	Inverse variance weighted	-0.0938616	0.108845	CD	cd8nc	0.910409	0.735505	1.1269	0.3885	CD
GSDMA	nk	6	Inverse variance weighted	0.238085	0.146976	CD	nk	1.26882	0.951241	1.69242	0.105256	CD
GSDMA	cd4nc	13	Inverse variance weighted	-0.121087	0.0810364	AS	cd4nc	0.885957	0.755846	1.03847	0.135117	AS
GSDMA	cd8et	7	Inverse variance weighted	0.119364	0.0511104	AS	cd8et	1.12678	1.01937	1.2455	0.0195222	AS
GSDMA	cd8nc	6	Inverse variance weighted	-0.0604882	0.0889793	AS	cd8nc	0.941305	0.79066	1.12065	0.496631	AS
GSDMA	nk	6	Inverse variance weighted	0.243552	0.0807412	AS	nk	1.27577	1.08904	1.49452	0.00255751	AS
GSDMA	cd4nc	13	Inverse variance weighted	-0.249922	0.302246	BD	cd4nc	0.778861	0.430708	1.40844	0.408304	BD
GSDMA	cd8et	7	Inverse variance weighted	-0.30408	0.32824	BD	cd8et	0.737802	0.387736	1.40392	0.354241	BD
GSDMA	cd8nc	6	Inverse variance weighted	-0.203725	0.526359	BD	cd8nc	0.815687	0.290722	2.2886	0.698722	BD
GSDMA	nk	6	Inverse variance weighted	0.257867	0.478225	BD	nk	1.29417	0.506894	3.30418	0.589737	BD
GSDMA	cd4nc	13	Inverse variance weighted	-0.0247581	0.119219	PsO	cd4nc	0.975546	0.772265	1.23234	0.835488	PsO
GSDMA	cd8et	7	Inverse variance weighted	0.135066	0.105127	PsO	cd8et	1.14461	0.931477	1.40652	0.198869	PsO
GSDMA	cd8nc	6	Inverse variance weighted	0.0860015	0.207729	PsO	cd8nc	1.08981	0.725316	1.63747	0.678869	PsO
GSDMA	nk	6	Inverse variance weighted	0.218488	0.188734	PsO	nk	1.24419	0.859477	1.80112	0.247008	PsO
GSDMA	cd4nc	13	Inverse variance weighted	-0.0913674	0.025572	RA	cd4nc	0.912682	0.868065	0.959593	0.000352993	RA
GSDMA	cd8et	7	Inverse variance weighted	-0.0243985	0.0225067	RA	cd8et	0.975897	0.933783	1.01991	0.27834	RA
GSDMA	cd8nc	6	Inverse variance weighted	-0.132675	0.0445811	RA	cd8nc	0.87575	0.802476	0.955715	0.00292004	RA
GSDMA	nk	6	Inverse variance weighted	0.00939771	0.0522857	RA	nk	1.00944	0.911118	1.11838	0.857359	RA
GSDMA	cd4nc	13	Inverse variance weighted	0.128995	0.121619	HS	cd4nc	1.13768	0.896392	1.44393	0.288848	HS
GSDMA	cd8et	7	Inverse variance weighted	0.163524	0.0741091	HS	cd8et	1.17765	1.01844	1.36176	0.0273467	HS
GSDMA	cd8nc	6	Inverse variance weighted	-0.0146216	0.21342	HS	cd8nc	0.985485	0.648609	1.49733	0.945379	HS
GSDMA	nk	6	Inverse variance weighted	0.16356	0.133164	HS	nk	1.1777	0.907156	1.52892	0.219348	HS

## Sheet: GSDMB
Gene	CellType	nsnp	method	b	se	CellType	or	or_lci95	or_uci95	pvalue	Disease
GSDMB	bin	7	Inverse variance weighted	-0.046198	0.155395	bin	0.954853	0.704144	1.29483	0.766242	AS
GSDMB	cd4nc	7	Inverse variance weighted	-0.440617	0.105309	cd4nc	0.643639	0.523602	0.791196	2.86405e-05	AS
GSDMB	cd8et	10	Inverse variance weighted	-0.272438	0.107494	cd8et	0.76152	0.616851	0.940118	0.0112626	AS
GSDMB	cd8s100b	4	Inverse variance weighted	-0.034223	0.193521	cd8s100b	0.966356	0.661316	1.4121	0.859631	AS
GSDMB	nk	6	Inverse variance weighted	-0.137313	0.116114	nk	0.871697	0.694268	1.09447	0.236981	AS
GSDMB	bin	7	Inverse variance weighted	1.23145	0.596296	bin	3.42618	1.06471	11.0252	0.0389081	BD
GSDMB	cd4nc	7	Inverse variance weighted	-0.541378	0.49677	cd4nc	0.581946	0.219798	1.54078	0.275803	BD
GSDMB	cd8et	10	Inverse variance weighted	-0.684189	0.440817	cd8et	0.504499	0.212632	1.19699	0.12064	BD
GSDMB	cd8s100b	4	Inverse variance weighted	0.477328	1.06415	cd8s100b	1.61176	0.200207	12.9755	0.653754	BD
GSDMB	nk	6	Inverse variance weighted	-0.0397743	0.477545	nk	0.961006	0.376905	2.45031	0.933622	BD
GSDMB	bin	7	Inverse variance weighted	-0.402334	0.117577	bin	0.668757	0.531111	0.842077	0.000621894	CD
GSDMB	cd4nc	7	Inverse variance weighted	-0.445912	0.0976673	cd4nc	0.64024	0.528697	0.775317	4.98017e-06	CD
GSDMB	cd8et	10	Inverse variance weighted	-0.408504	0.0910151	cd8et	0.664644	0.556052	0.794443	7.17901e-06	CD
GSDMB	cd8s100b	4	Inverse variance weighted	-0.336638	0.17815	cd8s100b	0.714167	0.503681	1.01262	0.0588073	CD
GSDMB	nk	6	Inverse variance weighted	-0.244793	0.120118	nk	0.782866	0.618645	0.990682	0.0415558	CD
GSDMB	bin	7	Inverse variance weighted	-0.127082	0.158794	bin	0.880661	0.64512	1.2022	0.423541	HS
GSDMB	cd4nc	7	Inverse variance weighted	0.163888	0.154643	cd4nc	1.17808	0.870044	1.59518	0.289242	HS
GSDMB	cd8et	10	Inverse variance weighted	-0.0276505	0.12287	cd8et	0.972728	0.764545	1.2376	0.821948	HS
GSDMB	cd8s100b	4	Inverse variance weighted	0.0106384	0.240422	cd8s100b	1.0107	0.630912	1.61909	0.964706	HS
GSDMB	nk	6	Inverse variance weighted	0.143988	0.147741	nk	1.15487	0.864516	1.54274	0.329761	HS
GSDMB	bin	7	Inverse variance weighted	0.0542441	0.121728	bin	1.05574	0.831651	1.34022	0.655873	PSC
GSDMB	cd4nc	7	Inverse variance weighted	0.296375	0.101666	cd4nc	1.34497	1.10198	1.64155	0.00355469	PSC
GSDMB	cd8et	10	Inverse variance weighted	0.247933	0.0943895	cd8et	1.28137	1.06495	1.54178	0.00862161	PSC
GSDMB	cd8s100b	4	Inverse variance weighted	0.0604702	0.184283	cd8s100b	1.06234	0.740282	1.5245	0.742807	PSC
GSDMB	nk	6	Inverse variance weighted	0.178717	0.102292	nk	1.19568	0.978459	1.46113	0.0806168	PSC
GSDMB	bin	7	Inverse variance weighted	-0.182492	0.224409	bin	0.833191	0.53669	1.2935	0.416097	PsO
GSDMB	cd4nc	7	Inverse variance weighted	-0.128474	0.186715	cd4nc	0.879436	0.609916	1.26806	0.491403	PsO
GSDMB	cd8et	10	Inverse variance weighted	-0.0255846	0.173758	cd8et	0.97474	0.693399	1.37023	0.88294	PsO
GSDMB	cd8s100b	4	Inverse variance weighted	-0.195712	0.397017	cd8s100b	0.822249	0.37762	1.7904	0.622043	PsO
GSDMB	nk	6	Inverse variance weighted	-0.132742	0.1885	nk	0.875691	0.605197	1.26708	0.481307	PsO
GSDMB	bin	7	Inverse variance weighted	-0.075028	0.069473	bin	0.927718	0.809616	1.06305	0.28016	RA
GSDMB	cd4nc	7	Inverse variance weighted	-0.152683	0.0400036	cd4nc	0.858401	0.793668	0.928415	0.000135229	RA
GSDMB	cd8et	10	Inverse variance weighted	-0.201342	0.0372939	cd8et	0.817633	0.759999	0.879637	6.70931e-08	RA
GSDMB	cd8s100b	4	Inverse variance weighted	-0.0289433	0.0728406	cd8s100b	0.971472	0.842223	1.12056	0.691109	RA
GSDMB	nk	6	Inverse variance weighted	-0.135396	0.0404146	nk	0.87337	0.806857	0.945365	0.000807579	RA
GSDMB	bin	7	Inverse variance weighted	-0.229194	0.170447	bin	0.795174	0.569344	1.11058	0.178735	UC
GSDMB	cd8s100b	4	Inverse variance weighted	0.325163	0.273465	cd8s100b	1.38426	0.809912	2.36589	0.234422	UC
GSDMB	cd4nc	7	Inverse variance weighted	-0.571603	0.137439	cd4nc	0.564619	0.431286	0.739173	3.19688e-05	UC
GSDMB	nk	6	Inverse variance weighted	-0.694155	0.0701065	nk	0.499496	0.435368	0.57307	4.10331e-23	UC
GSDMB	cd8et	10	Inverse variance weighted	-0.503732	0.0696044	cd8et	0.604271	0.52721	0.692596	4.58452e-13	UC

## Sheet: GSDMD
Gene	CellType	nsnp	method	b	se	CellType	or	or_lci95	or_uci95	pvalue	Disease
GSDMD	cd4nc	8	Inverse variance weighted	0.187465	0.0677752	cd4nc	1.20619	1.05614	1.37755	0.00567525	AS
GSDMD	cd4nc	8	Inverse variance weighted	-0.304468	0.403059	cd4nc	0.737516	0.334719	1.62503	0.450013	BD
GSDMD	cd4nc	8	Inverse variance weighted	0.0533382	0.0832466	cd4nc	1.05479	0.895991	1.24173	0.521701	CD
GSDMD	cd4nc	8	Inverse variance weighted	0.190903	0.11235	cd4nc	1.21034	0.971122	1.50849	0.0892856	HS
GSDMD	cd4nc	8	Inverse variance weighted	-0.0236372	0.147692	cd4nc	0.97664	0.731166	1.30453	0.872847	PSC
GSDMD	cd4nc	8	Inverse variance weighted	0.446843	0.158972	cd4nc	1.56337	1.14483	2.13492	0.00494129	PsO
GSDMD	cd4nc	8	Inverse variance weighted	-0.0355781	0.0386167	cd4nc	0.965047	0.8947	1.04093	0.356887	RA
GSDMD	cd4nc	8	Inverse variance weighted	-0.00316969	0.049196	cd4nc	0.996835	0.905205	1.09774	0.948628	UC
GSDMD	cd8et	3	Inverse variance weighted	0.078548	0.135324	cd8et	1.08172	0.829703	1.41027	0.561615	AS
GSDMD	cd8et	3	Inverse variance weighted	0.463431	0.843062	cd8et	1.58952	0.304534	8.29649	0.582526	BD
GSDMD	cd8et	3	Inverse variance weighted	0.141971	0.206421	cd8et	1.15254	0.769039	1.7273	0.491594	CD
GSDMD	cd8et	3	Inverse variance weighted	0.102058	0.202895	cd8et	1.10745	0.744073	1.64828	0.614957	HS
GSDMD	cd8et	3	Inverse variance weighted	0.00314802	0.194494	cd8et	1.00315	0.685189	1.46867	0.987086	PSC
GSDMD	cd8et	3	Inverse variance weighted	0.145221	0.39303	cd8et	1.1563	0.535198	2.49818	0.711761	PsO
GSDMD	cd8et	3	Inverse variance weighted	0.0395754	0.0615234	cd8et	1.04037	0.922184	1.1737	0.520057	RA
GSDMD	cd8et	3	Inverse variance weighted	-0.0152672	0.109717	cd8et	0.984849	0.794286	1.22113	0.889331	UC
GSDMD	cd8nc	2	Inverse variance weighted	0.222973	0.143289	cd8nc	1.24979	0.943768	1.65503	0.119684	AS
GSDMD	cd8nc	2	Inverse variance weighted	-0.511534	0.84735	cd8nc	0.599575	0.113911	3.15589	0.546052	BD
GSDMD	cd8nc	2	Inverse variance weighted	0.169816	0.175408	cd8nc	1.18509	0.840311	1.67132	0.332984	CD
GSDMD	cd8nc	2	Inverse variance weighted	0.205427	0.236838	cd8nc	1.22805	0.771996	1.95352	0.385738	HS
GSDMD	cd8nc	2	Inverse variance weighted	-0.0800038	0.181795	cd8nc	0.923113	0.64641	1.31826	0.659881	PSC
GSDMD	cd8nc	2	Inverse variance weighted	0.0689766	0.562175	cd8nc	1.07141	0.355978	3.2247	0.902348	PsO
GSDMD	cd8nc	2	Inverse variance weighted	0.0330075	0.0717846	cd8nc	1.03356	0.897906	1.1897	0.645651	RA
GSDMD	cd8nc	2	Inverse variance weighted	0.172019	0.150874	cd8nc	1.1877	0.88365	1.59637	0.254223	UC
GSDMD	monoc	3	Inverse variance weighted	-0.241427	0.186646	monoc	0.785506	0.544845	1.13247	0.195837	AS
GSDMD	monoc	3	Inverse variance weighted	-1.5842	0.970826	monoc	0.205112	0.030592	1.37523	0.102721	BD
GSDMD	monoc	3	Inverse variance weighted	-0.321879	0.200837	monoc	0.724786	0.488938	1.0744	0.109004	CD
GSDMD	monoc	3	Inverse variance weighted	-0.249406	0.451327	monoc	0.779264	0.321741	1.88739	0.580534	HS
GSDMD	monoc	3	Inverse variance weighted	-0.213323	0.208005	monoc	0.807895	0.537399	1.21454	0.305096	PSC
GSDMD	monoc	3	Inverse variance weighted	0.189608	0.382462	monoc	1.20878	0.571198	2.55802	0.620067	PsO
GSDMD	monoc	3	Inverse variance weighted	-0.00559887	0.0818864	monoc	0.994417	0.846965	1.16754	0.945488	RA
GSDMD	monoc	3	Inverse variance weighted	-0.188535	0.118523	monoc	0.828171	0.656495	1.04474	0.111674	UC
GSDMD	mononc	8	Inverse variance weighted	-0.0930008	0.135948	mononc	0.911193	0.698053	1.18941	0.493919	AS
GSDMD	mononc	8	Inverse variance weighted	-1.28063	0.596198	mononc	0.277863	0.0863648	0.893975	0.0317148	BD
GSDMD	mononc	8	Inverse variance weighted	-0.0163213	0.115982	mononc	0.983811	0.783765	1.23492	0.888089	CD
GSDMD	mononc	8	Inverse variance weighted	-0.0138338	0.156456	mononc	0.986261	0.725794	1.3402	0.929543	HS
GSDMD	mononc	8	Inverse variance weighted	-0.307843	0.134833	mononc	0.735031	0.56433	0.957365	0.022422	PSC
GSDMD	mononc	8	Inverse variance weighted	0.228588	0.279654	mononc	1.25682	0.726487	2.17431	0.413703	PsO
GSDMD	mononc	8	Inverse variance weighted	0.0615627	0.0474905	mononc	1.0635	0.968973	1.16724	0.194867	RA
GSDMD	mononc	8	Inverse variance weighted	0.0177468	0.101132	mononc	1.01791	0.834877	1.24106	0.860701	UC
GSDMD	nk	4	Inverse variance weighted	0.0233201	0.117667	nk	1.02359	0.812769	1.28911	0.842899	AS
GSDMD	nk	4	Inverse variance weighted	-1.5814	0.700345	nk	0.205688	0.052127	0.811623	0.0239442	BD
GSDMD	nk	4	Inverse variance weighted	-0.0252199	0.169402	nk	0.975095	0.6996	1.35908	0.881651	CD
GSDMD	nk	4	Inverse variance weighted	-0.0177798	0.194143	nk	0.982377	0.671461	1.43726	0.927031	HS
GSDMD	nk	4	Inverse variance weighted	-0.283587	0.149425	nk	0.753078	0.561884	1.00933	0.0577155	PSC
GSDMD	nk	4	Inverse variance weighted	0.513506	0.365974	nk	1.67114	0.815623	3.42402	0.160581	PsO
GSDMD	nk	4	Inverse variance weighted	-0.0583707	0.0588469	nk	0.9433	0.84054	1.05862	0.321242	RA
GSDMD	nk	4	Inverse variance weighted	0.00297798	0.152714	nk	1.00298	0.743534	1.35296	0.984442	UC
GSDMD	nkr	3	Inverse variance weighted	0.160827	0.285676	nkr	1.17448	0.670926	2.05598	0.573454	AS
GSDMD	nkr	3	Inverse variance weighted	1.42942	0.958224	nkr	4.17626	0.638455	27.3177	0.135769	BD
GSDMD	nkr	3	Inverse variance weighted	0.029018	0.165846	nkr	1.02944	0.743757	1.42486	0.861104	CD
GSDMD	nkr	3	Inverse variance weighted	0.253999	0.22367	nkr	1.28917	0.831608	1.99849	0.256125	HS
GSDMD	nkr	3	Inverse variance weighted	0.057354	0.195287	nkr	1.05903	0.722232	1.55289	0.768995	PSC
GSDMD	nkr	3	Inverse variance weighted	0.133454	0.316577	nkr	1.14277	0.614444	2.12537	0.673352	PsO
GSDMD	nkr	3	Inverse variance weighted	0.00180592	0.0792101	nkr	1.00181	0.857747	1.17006	0.981811	RA
GSDMD	nkr	3	Inverse variance weighted	0.0773215	0.0980224	nkr	1.08039	0.891542	1.30924	0.430221	UC
GSDMD	plasma	6	Inverse variance weighted	0.0803465	0.114916	plasma	1.08366	0.865119	1.35741	0.484441	AS
GSDMD	plasma	6	Inverse variance weighted	0.588693	0.681696	plasma	1.80163	0.473581	6.8539	0.387824	BD
GSDMD	plasma	6	Inverse variance weighted	-0.0107319	0.140947	plasma	0.989325	0.750521	1.30411	0.939306	CD
GSDMD	plasma	6	Inverse variance weighted	0.0245456	0.190129	plasma	1.02485	0.706024	1.48765	0.897279	HS
GSDMD	plasma	6	Inverse variance weighted	0.0562502	0.173959	plasma	1.05786	0.752232	1.48767	0.746428	PSC
GSDMD	plasma	6	Inverse variance weighted	0.112852	0.268279	plasma	1.11947	0.661679	1.89398	0.674009	PsO
GSDMD	plasma	6	Inverse variance weighted	-0.0808743	0.074376	plasma	0.92231	0.797199	1.06706	0.276873	RA
GSDMD	plasma	6	Inverse variance weighted	-0.207623	0.083206	plasma	0.812514	0.690247	0.956438	0.0125856	UC
